# Supplementary material for: Inpatient Rehabilitation Outcomes after Primary Severe Haemorrhagic Stroke: A Retrospective Study Comparing Surgical versus Non-Surgical Management
Source: Life (Basel). 2023 Aug 18;13(8):1766. doi: 10.3390/life13081766 (PMC10455087; doi:10.3390/life13081766)
Supplement: Supplementary file 1 [file life-13-01766-s001.zip]

Archive with 1 entries (1 files):
- life-2527042-supplementary.pdf
